# Supplementary material for: Potential of Hedgerows with Aromatic Plants as Reservoirs of Natural Enemies of Pests in Orange Orchards
Source: Insects. 2023 Apr 17;14(4):391. doi: 10.3390/insects14040391 (PMC10141982; doi:10.3390/insects14040391)
Supplement: Supplementary file 1 [file insects-14-00391-s001.zip]

Archive with 1 entries (1 files):
- insects-2291353-supplementary.pdf
